# Supplementary material for: Defense Regulatory Network Associated with circRNA in Rice in Response to Brown Planthopper Infestation
Source: Plants (Basel). 2024 Jan 26;13(3):373. doi: 10.3390/plants13030373 (PMC10857171; doi:10.3390/plants13030373)
Supplement: Supplementary file 1 [file plants-13-00373-s001.zip]

Archive with 1 entries (1 files):
- plants-2759776-supplementary.pdf
